# Supplementary material for: Rediscovery and identity of Pumilomyia protrahenda De Stefani (Diptera, Cecidomyiidae) in Sicily with redescription and reassessment of its taxonomic position
Source: Zookeys. 2016 Sep 15;(617):129–37. doi: 10.3897/zookeys.617.9850 (PMC5027773; doi:10.3897/zookeys.617.9850)
Supplement: XML Treatment for Rhopalomyia protrahenda [file zookeys.617.9850-treatment1.xml]

<!DOCTYPE tp:taxon-treatment
  PUBLIC "-//TaxonX//DTD Taxonomic Treatment Publishing DTD v0 20100105//EN" "tax-treatment-NSO.dtd">
<tp:taxon-treatment xmlns:tp="http://www.plazi.org/taxpub"><tp:treatment-meta><kwd-group><label>Taxon classification</label><kwd><named-content content-type="kingdom">Animalia</named-content></kwd><kwd><named-content content-type="order">Diptera</named-content></kwd><kwd><named-content content-type="family">Cecidomyiidae</named-content></kwd></kwd-group><mixed-citation publication-type="journal"><person-group><name><surname>Skuhravá</surname><given-names>Marcela</given-names></name><name><surname>Massa</surname><given-names>Bruno</given-names></name><name><surname>Cerasa</surname><given-names>Giuliano</given-names></name></person-group><article-title>Rediscovery and identity of <italic><tp:taxon-name><tp:taxon-name-part taxon-name-part-type="genus">Pumilomyia</tp:taxon-name-part> <tp:taxon-name-part taxon-name-part-type="species">protrahenda</tp:taxon-name-part></tp:taxon-name></italic> De Stefani (<tp:taxon-name><tp:taxon-name-part taxon-name-part-type="order">Diptera</tp:taxon-name-part></tp:taxon-name>, <tp:taxon-name><tp:taxon-name-part taxon-name-part-type="family">Cecidomyiidae</tp:taxon-name-part></tp:taxon-name>) in Sicily with redescription and reassessment of its taxonomic position</article-title><source>Zookeys</source><day>15</day><month>9</month><year>2016</year><volume>2016</volume><issue>617</issue><fpage>129</fpage><lpage>137</lpage><pub-id pub-id-type="doi">10.3897/zookeys.617.9850</pub-id></mixed-citation></tp:treatment-meta><tp:nomenclature><tp:taxon-name>
            <tp:taxon-name-part taxon-name-part-type="genus">Rhopalomyia</tp:taxon-name-part>
            <tp:taxon-name-part taxon-name-part-type="species">protrahenda</tp:taxon-name-part>
          </tp:taxon-name><tp:taxon-authority>(De Stefani, 1919)</tp:taxon-authority><tp:taxon-status xmlns:xlink="http://www.w3.org/1999/xlink" xlink:type="simple">comb. n.</tp:taxon-status><tp:nomenclature-citation-list><tp:nomenclature-citation><tp:taxon-name>
                <tp:taxon-name-part taxon-name-part-type="genus">Pumilomyia</tp:taxon-name-part> <tp:taxon-name-part taxon-name-part-type="species">protrahenda</tp:taxon-name-part></tp:taxon-name><comment><xref ref-type="bibr" rid="B2">De Stefani 1919</xref>: 72.</comment></tp:nomenclature-citation><tp:nomenclature-citation><tp:taxon-name>
                <tp:taxon-name-part taxon-name-part-type="genus">Pulmilomyia</tp:taxon-name-part> <tp:taxon-name-part taxon-name-part-type="species">artemisiae</tp:taxon-name-part></tp:taxon-name><comment><xref ref-type="bibr" rid="B3">De Stefani 1929</xref>: 262.</comment></tp:nomenclature-citation><tp:nomenclature-citation><tp:taxon-name>
                <tp:taxon-name-part taxon-name-part-type="genus">Pumilomyia</tp:taxon-name-part> <tp:taxon-name-part taxon-name-part-type="species">artemisiae</tp:taxon-name-part></tp:taxon-name><comment><xref ref-type="bibr" rid="B3">De Stefani 1929</xref>: 263, 264.</comment></tp:nomenclature-citation></tp:nomenclature-citation-list></tp:nomenclature><tp:treatment-sec sec-type="redescription" id="SECID0EPKAC"><title>Redescription.</title><p>
            <bold>Female</bold> (Figs <xref ref-type="fig" rid="F1">1–4</xref>, <xref ref-type="fig" rid="F1">7–9</xref>, <xref ref-type="fig" rid="F2">12</xref>, <xref ref-type="fig" rid="F2">14–17</xref>). Body size: 1.8–2.2 mm; wing length 1.6–1.8 mm; wing width 0.68–0.70 mm. Freshly emerged females have head and thorax brown and abdomen orange–reddish. Head with large holoptic eyes, eye bridge about 5 ommatidia long at vertex. Ommatidia relatively small and do not touch. Mouthparts extremely reduced. Frontoclypeus with 18–20 setae. Palpus consists of one short, elliptical segment covered with microtrichia. Antennae: scape obconical, pedicel globular, usually 12 flagellomeres, 1st and 2nd connate, ovoid, without necks, densely covered with microtrichia, each with several long setae; of seven females, five had 12 and two 13 flagellomeres, in accordance with information in <xref ref-type="bibr" rid="B2">De Stefani (1919)</xref>, who reported that about one third of the females had 13 flagellomeres. Flagellomeres gradually decrease in size to end of antenna; circumfila poorly visible, comprising two transverse and one longitudinal band.</p><fig id="F1" position="float" orientation="portrait"><label>Figures 1–11.</label><caption><p>
          <italic><tp:taxon-name><tp:taxon-name-part taxon-name-part-type="genus">Rhopalomyia</tp:taxon-name-part> <tp:taxon-name-part taxon-name-part-type="species">protrahenda</tp:taxon-name-part></tp:taxon-name></italic> comb. n. <bold>1</bold> Females wing <bold>2</bold> female, fifth flagellomere <bold>3</bold> female, two apical flagellomeres <bold>4</bold> female, head <bold>5</bold> male, fifth flagellomere <bold>6</bold> male, two apical flagellomeres <bold>7</bold> female, mouthparts <bold>8</bold> fifth tarsomere with simple claw and empodium <bold>9</bold> terminal part of ovipositor <bold>10</bold> pupal head, lateral view <bold>11</bold> male terminalia.</p></caption><graphic xmlns:xlink="http://www.w3.org/1999/xlink" xlink:href="zookeys-617-129-g001.jpg" position="float" orientation="portrait" xlink:type="simple" id="oo_103194.jpg"/></fig><fig id="F2" position="float" orientation="portrait"><label>Figures 12–19.</label><caption><p>
          <italic><tp:taxon-name><tp:taxon-name-part taxon-name-part-type="genus">Rhopalomyia</tp:taxon-name-part> <tp:taxon-name-part taxon-name-part-type="species">protrahenda</tp:taxon-name-part></tp:taxon-name></italic> comb. n. <bold>12</bold> Female, wing <bold>13</bold> male, first flagellomeres <bold>14</bold> female, fifth tarsomeres <bold>15</bold> female, antenna <bold>16</bold> female, first flagellomeres <bold>17</bold> female, claws and empodium <bold>18</bold> male terminalia, lateral view <bold>19</bold> frontal view.</p></caption><graphic xmlns:xlink="http://www.w3.org/1999/xlink" xlink:href="zookeys-617-129-g002.jpg" position="float" orientation="portrait" xlink:type="simple" id="oo_103195.jpg"/></fig><p>Thorax. Wing with R<sub>5</sub> joining costa at wing apex, well visible only in basal two thirds; Cu barely visible; anterior wing margin with shorter setae, posterior wing margin with long setae; wing surface covered with short setae. Legs long, covered with short hairs. All legs with simple claws, empodia as long as claws.</p><p>Abdomen: Second to sixth segments broad, seventh segment narrow; 8th tergite entire. Ovipositor protrusible, cerci fused, ovoid, setose and setulose; hypoproct small, rounded, setulose, visible only in dorsoventral view.</p><p>
            <bold>Male</bold> (Figs <xref ref-type="fig" rid="F1">5</xref>, <xref ref-type="fig" rid="F1">6</xref>, <xref ref-type="fig" rid="F1">11</xref>, <xref ref-type="fig" rid="F2">13</xref>, <xref ref-type="fig" rid="F2">18–19</xref>). Body size: 1.7–1.9 mm; wing length 1.7–1.9 mm; wing width 0.75–0.80 mm.</p><p>Antennae: scape obconical, pedicel globular, usually 13 flagellomeres, 1st and 2nd connate; each flagellomere composed of basal node and distal neck; neck about one half of node. Of three males, one male had 12 and two males had 13 flagellomeres.</p><p>Terminalia: gonocoxites thick, completely setulose, with several long setae; gonostyli ovoid, short and thick, completely setulose, covered with setae, at the tip with large, brown, beak–formed curved tooth; cerci broad, lobes rounded, deeply separated, setulose; hypoproct slender, incised; mediobasal lobes setulose, apically with several long setae; aedeagus rounded at tip, as long as cerci.</p><p>Other morphological characters as in female.</p><p>
            <bold>Larva.</bold> Body size: 1.2–1.8 mm long, 0.39–0.55 mm broad, cream colored; integument covered densely with very small spiculae; without spatula sternalis, without apparent papillae on ninth abdominal segment.</p><p>
            <bold>Pupa</bold> (Figs <xref ref-type="fig" rid="F1">10</xref>, <xref ref-type="fig" rid="F3">27</xref>, <xref ref-type="fig" rid="F3">28</xref>). Body size: 1.5–2.2 mm long, 0.6–0.9 mm broad; head and thorax brown, abdomen orange-red, integument with very small spiculae. An<!--PageBreak-->tennal horns small, dark brown; cephalic papillae bulbous with short setae, face with one small horn; prothoracic spiracle small, in the form of a small bulb. Pupal exuviae hyaline.</p><fig id="F3" position="float" orientation="portrait"><label>Figures 20–29.</label><caption><p>
          <bold>20</bold> <italic><tp:taxon-name><tp:taxon-name-part taxon-name-part-type="genus">Artemisia</tp:taxon-name-part> <tp:taxon-name-part taxon-name-part-type="species">arborescens</tp:taxon-name-part></tp:taxon-name></italic> covered with galls <bold>21</bold> female of <italic><tp:taxon-name><tp:taxon-name-part taxon-name-part-type="genus">Rhopalomyia</tp:taxon-name-part> <tp:taxon-name-part taxon-name-part-type="species">protrahenda</tp:taxon-name-part></tp:taxon-name></italic> next to apical leaves of the host plant covered with reddish mass of eggs <bold>22</bold> galls, detail <bold>23</bold> dissected gall showing a pupa <bold>24</bold> exuviae protruding from a gall <bold>25</bold> adult emergence hole <bold>26</bold> detail of a leaf gall showing the chamber and thin wall <bold>27</bold> pupa, lateral view <bold>28</bold> pupa frontal view <bold>29</bold> female emerging from gall.</p></caption><graphic xmlns:xlink="http://www.w3.org/1999/xlink" xlink:href="zookeys-617-129-g003.jpg" position="float" orientation="portrait" xlink:type="simple" id="oo_103196.jpg"/></fig><!--PageBreak--><!--PageBreak--></tp:treatment-sec><tp:treatment-sec sec-type="biology" id="SECID0ENBAE"><title>Biology</title><p>(Figs <xref ref-type="fig" rid="F3">20–26</xref>, <xref ref-type="fig" rid="F3">29</xref>). Larvae cause small galls on leaves, leaf stalks and stems of <italic><tp:taxon-name><tp:taxon-name-part taxon-name-part-type="genus">Artemisia</tp:taxon-name-part> <tp:taxon-name-part taxon-name-part-type="species">arborescens</tp:taxon-name-part></tp:taxon-name></italic>. The galls are small hypertrophies of various forms. Only one larva develops in each gall. If galls are abundant, they may cause considerable damage (stunting) of the whole host plant. Larvae pupate in the galls. Several overlapping generations develop per year. New galls may be found on new buds from January onwards, with the emergence of adults until late April and early May. <xref ref-type="bibr" rid="B2">De Stefani (1919)</xref> stated that pupae of the last generation use their antennal horns to break out of the gall and drop to the soil, where they remain until the next winter, when the adults emerge. However, his observation is improbable and it is possible that this species diapauses in the larval stage, similar to other <italic><tp:taxon-name><tp:taxon-name-part taxon-name-part-type="genus">Rhopalomyia</tp:taxon-name-part></tp:taxon-name></italic> spp. <xref ref-type="bibr" rid="B2">De Stefani (1919)</xref> also stated that females of this species are characterized by high fertility and are able to lay a very high number of eggs on leaves of the host plant; he recorded a mean of 127 eggs per female (78–177) (see also Fig. <xref ref-type="fig" rid="F3">21</xref>).</p></tp:treatment-sec><tp:treatment-sec sec-type="type material" id="SECID0EYCAE"><title>Material examined and neotype designation.</title><p>The neotype of <italic><tp:taxon-name><tp:taxon-name-part taxon-name-part-type="genus">Rhopalomyia</tp:taxon-name-part> <tp:taxon-name-part taxon-name-part-type="species">protrahenda</tp:taxon-name-part></tp:taxon-name></italic> is designated here: female, Italy, Sicily, Raffo Rosso, reared from small leaf gall on <italic><tp:taxon-name><tp:taxon-name-part taxon-name-part-type="genus">Artemisia</tp:taxon-name-part> <tp:taxon-name-part taxon-name-part-type="species">arborescens</tp:taxon-name-part></tp:taxon-name></italic>, 18.III.2008, leg. G. Cerasa, microscope slide number 9571, in the collection of <named-content xmlns:xlink="http://www.w3.org/1999/xlink" xlink:type="simple" content-type="institution" xlink:href="http://grbio.org/institution/national-museum" id="NCID0ESDAE">National Museum</named-content>, Prague, Czech Republic (coll. Marcela Skuhravá).</p></tp:treatment-sec><tp:treatment-sec sec-type="material" id="SECID0EEEAE"><title>Other material.</title><p>5♀, 3♂, Italy, Sicily, Palermo, locality Raffo Rosso, galls on <italic><tp:taxon-name><tp:taxon-name-part taxon-name-part-type="genus">Artemisia</tp:taxon-name-part> <tp:taxon-name-part taxon-name-part-type="species">arborescens</tp:taxon-name-part></tp:taxon-name></italic> 3.III.2008, emerged 10–25.III.2008; 3♀, 2♂ same data, emerged 13.II.2012, leg. G. Cerasa; 4♀, 3♂, Italy, Sicily, Cinisi, locality Costa del Furi (Palermo), galls on <italic><tp:taxon-name><tp:taxon-name-part taxon-name-part-type="genus">Artemisia</tp:taxon-name-part> <tp:taxon-name-part taxon-name-part-type="species">arborescens</tp:taxon-name-part></tp:taxon-name></italic> 11.III.2015, emerged 14–16.III.2015, leg. G. Cerasa; 5♀, 3♂, Italy, Sicily, Palermo, locality Raffo Rosso, galls on <italic><tp:taxon-name><tp:taxon-name-part taxon-name-part-type="genus">Artemisia</tp:taxon-name-part> <tp:taxon-name-part taxon-name-part-type="species">arborescens</tp:taxon-name-part></tp:taxon-name></italic> 15.II.2016, emerged 16–25.II.2016, leg. G. Cerasa (in ethanol, <abbrev xmlns:xlink="http://www.w3.org/1999/xlink" content-type="institution" xlink:title="University of Palermo, Department of Agriculture and Forest Sciences, Palermo, Sicily" id="ABBRID0EIFAE" xlink:type="simple">BMUP</abbrev>); 2♂, 2♀ (neotype included) mounted (on microscope slides in Canada Balsam, coll. Skuhravà, <named-content xmlns:xlink="http://www.w3.org/1999/xlink" content-type="dwc:institutional_code" xlink:type="simple">NMPC</named-content>); 4♂, 13♀, 6 larvae, 10 pupal exuviae (in Hoyer´s medium, <named-content xmlns:xlink="http://www.w3.org/1999/xlink" content-type="dwc:institutional_code" xlink:type="simple">NMPC</named-content>).</p></tp:treatment-sec><tp:treatment-sec sec-type="distribution" id="SECID0E4FAE"><title>Distribution.</title><p>The host plant <italic><tp:taxon-name><tp:taxon-name-part taxon-name-part-type="genus">Artemisia</tp:taxon-name-part> <tp:taxon-name-part taxon-name-part-type="species">arborescens</tp:taxon-name-part></tp:taxon-name></italic> is native to the Mediterranean. It is an erect evergreen perennial, with masses of finely–divided aromatic, silvery–white leaves and single–sided sprays of yellow flowers. The plant occurs from the Iberian Peninsula to Israel, the Italian Peninsula, Sicily, the Balkan Peninsula, Turkey and North Africa, and is naturalized in France. <italic><tp:taxon-name><tp:taxon-name-part taxon-name-part-type="genus">Rhopalomyia</tp:taxon-name-part> <tp:taxon-name-part taxon-name-part-type="species">protrahenda</tp:taxon-name-part></tp:taxon-name></italic> has been found only in Sicily.</p></tp:treatment-sec><tp:treatment-sec sec-type="Taxonomic position" id="SECID0EXGAE"><title>Taxonomic position.</title><p>Detailed study of morphological characters of larvae, pupae and adults obtained from galls on <italic><tp:taxon-name><tp:taxon-name-part taxon-name-part-type="genus">Artemisia</tp:taxon-name-part> <tp:taxon-name-part taxon-name-part-type="species">arborescens</tp:taxon-name-part></tp:taxon-name></italic>, found not far from the type locality in Palermo where De Stefani collected galls in the past, revealed that the causer of these galls, described as <italic><tp:taxon-name><tp:taxon-name-part taxon-name-part-type="genus">Pumilomyia</tp:taxon-name-part> <tp:taxon-name-part taxon-name-part-type="species">protrahenda</tp:taxon-name-part></tp:taxon-name></italic> by <xref ref-type="bibr" rid="B2">De Stefani (1919)</xref>, belongs in the genus <italic><tp:taxon-name><tp:taxon-name-part taxon-name-part-type="genus">Rhopalomyia</tp:taxon-name-part></tp:taxon-name></italic> <xref ref-type="bibr" rid="B8">Rübsaamen 1892</xref>, and according to the key to the genera of <tp:taxon-name><tp:taxon-name-part taxon-name-part-type="family">Cecidomyiidae</tp:taxon-name-part></tp:taxon-name> (<xref ref-type="bibr" rid="B11">Skuhravá 1997</xref>) it belongs to the tribe <tp:taxon-name><tp:taxon-name-part taxon-name-part-type="tribe">Rhopalomyiini</tp:taxon-name-part></tp:taxon-name> and not the <tp:taxon-name><tp:taxon-name-part taxon-name-part-type="tribe">Asphondyliini</tp:taxon-name-part></tp:taxon-name>. The genus <italic><tp:taxon-name><tp:taxon-name-part taxon-name-part-type="genus">Pumilomyia</tp:taxon-name-part></tp:taxon-name></italic> is therefore synonymized here under <italic><tp:taxon-name><tp:taxon-name-part taxon-name-part-type="genus">Rhopalomyia</tp:taxon-name-part></tp:taxon-name></italic> because none of its morphological characters differentiates it from <italic><tp:taxon-name><tp:taxon-name-part taxon-name-part-type="genus">Rhopalomyia</tp:taxon-name-part></tp:taxon-name></italic>. <xref ref-type="bibr" rid="B2">De Stefani (1919)</xref> incorrectly assessed morphological characters of adult gall midges, mainly the number of antennal flagellomeres (12), shape of female flagellomeres and of ovipositor – and placed his new genus <italic><tp:taxon-name><tp:taxon-name-part taxon-name-part-type="genus">Pumilomyia</tp:taxon-name-part></tp:taxon-name></italic> in the Asphondylariae.</p><p>The female of <italic><tp:taxon-name><tp:taxon-name-part taxon-name-part-type="genus">Rhopalomyia</tp:taxon-name-part> <tp:taxon-name-part taxon-name-part-type="species">protrahenda</tp:taxon-name-part></tp:taxon-name></italic> has mostly 12 antennal flagellomeres as is typical for all species of <italic><tp:taxon-name><tp:taxon-name-part taxon-name-part-type="genus">Asphondylia</tp:taxon-name-part></tp:taxon-name></italic> but the female flagellomeres of <italic><tp:taxon-name><tp:taxon-name-part taxon-name-part-type="genus">Rhopalomyia</tp:taxon-name-part> <tp:taxon-name-part taxon-name-part-type="species">protrahenda</tp:taxon-name-part></tp:taxon-name></italic> are oval and <!--PageBreak--><!--PageBreak-->not cylindrical as in females of <italic><tp:taxon-name><tp:taxon-name-part taxon-name-part-type="genus">Asphondylia</tp:taxon-name-part></tp:taxon-name></italic>. The female of <italic><tp:taxon-name><tp:taxon-name-part taxon-name-part-type="genus">Rhopalomyia</tp:taxon-name-part> <tp:taxon-name-part taxon-name-part-type="species">protrahenda</tp:taxon-name-part></tp:taxon-name></italic> has the terminal part of ovipositor slender ending with soft, fused cerci, not aciculate and strongly sclerotized as in females of <italic><tp:taxon-name><tp:taxon-name-part taxon-name-part-type="genus">Asphondylia</tp:taxon-name-part></tp:taxon-name></italic>.</p><p>The genus <italic><tp:taxon-name><tp:taxon-name-part taxon-name-part-type="genus">Rhopalomyia</tp:taxon-name-part></tp:taxon-name></italic> Rübsaamen, 1892 is characterized by the combination of the following characters: reduced mouthparts with 1 or 2 segmented palpi, rarely 3; 12-25 flagellomeres; male flagellomeres with long necks, female flagellomeres with short necks; wing with R<sub>5</sub> reaching Costa nearly at wing apex; simple or toothed tarsal claws; male genitalia with stout gonocoxites and short, completely setulose gonostyli, with large claw; mediobasal lobes sheath aedeagus, cerci broad, hypoproct slender; female 8th tergite entire; ovipositor long, soft, not distinctly sclerotized; cerci fused. Larvae of most species do not have a spatula sternalis and their papillae are barely visible; pupae usually have strongly developed antennal horns.</p><p>The genus <italic><tp:taxon-name><tp:taxon-name-part taxon-name-part-type="genus">Rhopalomyia</tp:taxon-name-part></tp:taxon-name></italic> includes 267 species worldwide (<xref ref-type="bibr" rid="B6">Gagné and Jaschhof 2014</xref>). Larvae induce galls on stems, buds and leaves of host plants almost exclusively of the family <tp:taxon-name><tp:taxon-name-part taxon-name-part-type="family">Asteraceae</tp:taxon-name-part></tp:taxon-name>. Galls of the same species often occur on several organs of the same host plant species. Alternation of plant organs is connected with the development of several generations per year (e. g., <italic><tp:taxon-name><tp:taxon-name-part taxon-name-part-type="genus">Rhopalomyia</tp:taxon-name-part> <tp:taxon-name-part taxon-name-part-type="species">tanaceticola</tp:taxon-name-part></tp:taxon-name></italic> (Karsch 1879) on <italic><tp:taxon-name><tp:taxon-name-part taxon-name-part-type="genus">Tanacetum</tp:taxon-name-part> <tp:taxon-name-part taxon-name-part-type="species">vulgare</tp:taxon-name-part></tp:taxon-name></italic> and <italic><tp:taxon-name><tp:taxon-name-part taxon-name-part-type="genus">Rhopalomyia</tp:taxon-name-part> <tp:taxon-name-part taxon-name-part-type="species">millefolii</tp:taxon-name-part></tp:taxon-name></italic> (Loew 1850) on <italic><tp:taxon-name><tp:taxon-name-part taxon-name-part-type="genus">Achillea</tp:taxon-name-part> <tp:taxon-name-part taxon-name-part-type="species">millefolium</tp:taxon-name-part></tp:taxon-name></italic>). Pupation takes place inside the galls. Species included in the genus are relatively uniform morphologically and show great reduction in taxonomically useful characters. <xref ref-type="bibr" rid="B4">Dorchin et al. (2009)</xref> considered that the best means to distinguish among species remains the morphology and structure of their galls together with the identity of the host plant.</p><p><italic><tp:taxon-name><tp:taxon-name-part taxon-name-part-type="genus">Rhopalomyia</tp:taxon-name-part></tp:taxon-name></italic> is relatively species–rich in central, southeast and western Europe, where it contains 38 species. The number of species decreases markedly towards the south. No species were found in the islands of the Mediterranean Sea (other than Sicily) in the past. It is interesting that <italic><tp:taxon-name><tp:taxon-name-part taxon-name-part-type="genus">Rhopalomyia</tp:taxon-name-part> <tp:taxon-name-part taxon-name-part-type="species">protrahenda</tp:taxon-name-part></tp:taxon-name></italic> is the only species of the genus <italic><tp:taxon-name><tp:taxon-name-part taxon-name-part-type="genus">Rhopalomyia</tp:taxon-name-part></tp:taxon-name></italic> occurring on a Mediterranean island (Sicily). Many <italic><tp:taxon-name><tp:taxon-name-part taxon-name-part-type="genus">Rhopalomyia</tp:taxon-name-part></tp:taxon-name></italic> species have been found to occur in Central Asia, mainly in Kazakhstan (<xref ref-type="bibr" rid="B5">Fedotova 2000</xref>, <xref ref-type="bibr" rid="B13">Skuhravá and Skuhravý 2010</xref>). The tribe <tp:taxon-name><tp:taxon-name-part taxon-name-part-type="tribe">Rhopalomyiini</tp:taxon-name-part></tp:taxon-name>, as defined recently by Gagné in <xref ref-type="bibr" rid="B6">Gagné and Jaschhof (2014)</xref>, includes two genera: the large genus <italic><tp:taxon-name><tp:taxon-name-part taxon-name-part-type="genus">Rhopalomyia</tp:taxon-name-part></tp:taxon-name></italic> with 267 species distributed in all zoogeographic regions and associated mainly with various host plants of the family <tp:taxon-name><tp:taxon-name-part taxon-name-part-type="family">Asteraceae</tp:taxon-name-part></tp:taxon-name>, and the smaller genus <italic><tp:taxon-name><tp:taxon-name-part taxon-name-part-type="genus">Psectrosema</tp:taxon-name-part></tp:taxon-name></italic> with 26 species associated with host plants of the genus <italic><tp:taxon-name><tp:taxon-name-part taxon-name-part-type="genus">Tamarix</tp:taxon-name-part></tp:taxon-name></italic> (<tp:taxon-name><tp:taxon-name-part taxon-name-part-type="family">Tamaricaceae</tp:taxon-name-part></tp:taxon-name>), occurring only in the Palaearctic Region. Only two species belonging to this tribe occur in Sicily: <italic><tp:taxon-name><tp:taxon-name-part taxon-name-part-type="genus">Rhopalomyia</tp:taxon-name-part> <tp:taxon-name-part taxon-name-part-type="species">protrahenda</tp:taxon-name-part></tp:taxon-name></italic> (<xref ref-type="bibr" rid="B2">De Stefani 1919</xref>) and <italic><tp:taxon-name><tp:taxon-name-part taxon-name-part-type="genus">Psectrosema</tp:taxon-name-part> <tp:taxon-name-part taxon-name-part-type="species">tamaricis</tp:taxon-name-part></tp:taxon-name></italic> (<xref ref-type="bibr" rid="B1">De Stefani 1902</xref>), both found in the <named-content xmlns:xlink="http://www.w3.org/1999/xlink" xlink:type="simple" content-type="institution" xlink:href="http://grbio.org/institution/botanical-garden" id="NCID0EBRAE">Botanical Garden</named-content> of Palermo by the Sicilian entomologist Teodosio De Stefani.</p></tp:treatment-sec><ref-list><ref id="B2"><mixed-citation xmlns:xlink="http://www.w3.org/1999/xlink" xlink:type="simple">
          <person-group><name name-style="western"><surname>De Stefani</surname><given-names>T</given-names></name></person-group> (<year>1919</year>) <article-title>Note ed osservazioni su due Asphondylariae (<tp:taxon-name><tp:taxon-name-part taxon-name-part-type="family">Cecidomyidae</tp:taxon-name-part></tp:taxon-name>).</article-title> <source>Marcellia</source> <volume>16</volume>(<issue>1</issue>): <fpage>72</fpage>–<lpage>78</lpage>.</mixed-citation></ref><ref id="B3"><mixed-citation xmlns:xlink="http://www.w3.org/1999/xlink" xlink:type="simple">
          <person-group><name name-style="western"><surname>De Stefani</surname><given-names>T</given-names></name></person-group> (<year>1929</year>) <article-title>Una nuova <tp:taxon-name><tp:taxon-name-part taxon-name-part-type="family">Cecidomyidae</tp:taxon-name-part></tp:taxon-name> galligena.</article-title> <source>Rivista italiana delle Essenze e Profumi</source> <volume>11</volume>(<issue>10</issue>): <fpage>262</fpage>–<lpage>264</lpage>.</mixed-citation></ref><ref id="B8"><mixed-citation xmlns:xlink="http://www.w3.org/1999/xlink" xlink:type="simple">
          <person-group><name name-style="western"><surname>Rübsaamen</surname><given-names>EH</given-names></name></person-group> (<year>1892</year>) <article-title>Die Gallmücken des Königlichen Museumsür Naturkunde zu Berlin.</article-title> <source>Berliner Entomologische Zeitschrift</source> <volume>37</volume>: <fpage>319</fpage>–<lpage>411</lpage>. doi: <ext-link xlink:type="simple" ext-link-type="doi" xlink:href="10.1002/mmnd.18920370305">10.1002/mmnd.18920370305</ext-link></mixed-citation></ref><ref id="B11"><mixed-citation xmlns:xlink="http://www.w3.org/1999/xlink" xlink:type="simple">
          <person-group><name name-style="western"><surname>Skuhravá</surname><given-names>M</given-names></name></person-group> (<year>1997</year>) <article-title>Family <tp:taxon-name><tp:taxon-name-part taxon-name-part-type="family">Cecidomyiidae</tp:taxon-name-part></tp:taxon-name>.</article-title> In: <person-group><name name-style="western"><surname>Papp</surname><given-names>L</given-names></name><name name-style="western"><surname>Darvas</surname><given-names>B</given-names></name></person-group> (<role>Eds</role>) <source>Contributions to a Manual of Palaearctic <tp:taxon-name><tp:taxon-name-part taxon-name-part-type="order">Diptera</tp:taxon-name-part></tp:taxon-name> (with special reference to flies of economic importance). Vol. 2. <tp:taxon-name><tp:taxon-name-part taxon-name-part-type="suborder">Nematocera</tp:taxon-name-part></tp:taxon-name> and Lower <tp:taxon-name><tp:taxon-name-part taxon-name-part-type="suborder">Brachycera</tp:taxon-name-part></tp:taxon-name></source>. <publisher-name>Science Herald</publisher-name>, <publisher-loc>Budapest</publisher-loc>, <fpage>71</fpage>–<lpage>204</lpage>.</mixed-citation></ref><ref id="B6"><mixed-citation xmlns:xlink="http://www.w3.org/1999/xlink" xlink:type="simple">
          <person-group><name name-style="western"><surname>Gagné</surname><given-names>RJ</given-names></name><name name-style="western"><surname>Jaschhof</surname><given-names>M</given-names></name></person-group> (<year>2014</year>) <source>A Catalog of the <tp:taxon-name><tp:taxon-name-part taxon-name-part-type="family">Cecidomyiidae</tp:taxon-name-part></tp:taxon-name> (<tp:taxon-name><tp:taxon-name-part taxon-name-part-type="order">Diptera</tp:taxon-name-part></tp:taxon-name>) of the World</source>. <edition>3rd Edition</edition>. <comment>Digital version 2</comment>, <size units="page">493 pp</size>. <ext-link xlink:type="simple" ext-link-type="uri" xlink:href="http://www.ars.usda.gov/SP2UserFiles/Place/80420580/Gagne_2014_World_Cecidomyiidae_Catalog_3rd_Edition.pdf">http://www.ars.usda.gov/SP2UserFiles/Place/80420580/Gagne_2014_World_Cecidomyiidae_Catalog_3rd_Edition.pdf</ext-link> [<date-in-citation content-type="access-date">accessed 12 July 2016</date-in-citation>]</mixed-citation></ref><ref id="B4"><mixed-citation xmlns:xlink="http://www.w3.org/1999/xlink" xlink:type="simple">
          <person-group><name name-style="western"><surname>Dorchin</surname><given-names>N</given-names></name><name name-style="western"><surname>McEvoy</surname><given-names>MV</given-names></name><name name-style="western"><surname>Dowling</surname><given-names>TA</given-names></name><name name-style="western"><surname>Abrahamson</surname><given-names>WG</given-names></name><name name-style="western"><surname>Moore</surname><given-names>JG</given-names></name></person-group> (<year>2009</year>) <article-title>Revision of the goldenrod–galling <italic><tp:taxon-name><tp:taxon-name-part taxon-name-part-type="genus">Rhopalomyia</tp:taxon-name-part></tp:taxon-name></italic> species (<tp:taxon-name><tp:taxon-name-part taxon-name-part-type="order">Diptera</tp:taxon-name-part></tp:taxon-name>: <tp:taxon-name><tp:taxon-name-part taxon-name-part-type="family">Cecidomyiidae</tp:taxon-name-part></tp:taxon-name>) in North America.</article-title> <source>Zootaxa</source> <volume>2152</volume>: <fpage>1</fpage>–<lpage>35</lpage>.</mixed-citation></ref><ref id="B5"><mixed-citation xmlns:xlink="http://www.w3.org/1999/xlink" xlink:type="simple">
          <person-group><name name-style="western"><surname>Fedotova</surname><given-names>ZA</given-names></name></person-group> (<year>2000</year>) <source>Plant–Feeding Gall Midges (<tp:taxon-name><tp:taxon-name-part taxon-name-part-type="order">Diptera</tp:taxon-name-part></tp:taxon-name>, <tp:taxon-name><tp:taxon-name-part taxon-name-part-type="family">Cecidomyiidae</tp:taxon-name-part></tp:taxon-name>) of the Deserts and Mountains of Kazakhstan: Morphology, Biology, Distribution, Phylogeny, and Systematics</source>, <publisher-loc>Samara</publisher-loc>, <size units="page">803 pp</size>. <comment>[In Russian]</comment></mixed-citation></ref><ref id="B13"><mixed-citation xmlns:xlink="http://www.w3.org/1999/xlink" xlink:type="simple">
          <person-group><name name-style="western"><surname>Skuhravá</surname><given-names>M</given-names></name><name name-style="western"><surname>Skuhravý</surname><given-names>V</given-names></name></person-group> (<year>2010</year>) <article-title>Species richness of gall midges (<tp:taxon-name><tp:taxon-name-part taxon-name-part-type="order">Diptera</tp:taxon-name-part></tp:taxon-name>, <tp:taxon-name><tp:taxon-name-part taxon-name-part-type="family">Cecidomyiidae</tp:taxon-name-part></tp:taxon-name>) in Europe (West Palaearctic): biogeography and coevolution with host plants.</article-title> <source>Acta Societatis Zoologicae Bohemicae</source> <volume>73</volume>(<issue>2009</issue>): <fpage>87</fpage>–<lpage>156</lpage>.</mixed-citation></ref><ref id="B1"><mixed-citation xmlns:xlink="http://www.w3.org/1999/xlink" xlink:type="simple">
          <person-group><name name-style="western"><surname>De Stefani</surname><given-names>T</given-names></name></person-group> (<year>1902</year>) <article-title>Nuovi insetti galligeni e cecidii vecchi e nuovi.</article-title> <source>Marcellia</source> <volume>1</volume>(<issue>4</issue>): <fpage>109</fpage>–<lpage>115</lpage>.</mixed-citation></ref></ref-list></tp:taxon-treatment>
